# Supplementary material for: From Feeding Challenges to Oral-Motor Dyspraxia: A Comprehensive Description of 10 New Cases with CTNNB1 Syndrome
Source: Genes (Basel). 2023 Sep 22;14(10):1843. doi: 10.3390/genes14101843 (PMC10606760; doi:10.3390/genes14101843)
Supplement: Supplementary file 1 [file genes-14-01843-s001.zip]

Archive with 1 entries (1 files):
- genes-2593491-supplementary.pdf
